# Supplementary material for: BDH1 Mediates Aerobic Exercise-Induced Improvement in Skeletal Muscle Metabolic Remodeling in Type 2 Diabetes Mellitus
Source: Biomolecules. 2026 Jan 8;16(1):115. doi: 10.3390/biom16010115 (PMC12839089; doi:10.3390/biom16010115)
Supplement: Supplementary file 1 [file biomolecules-16-00115-s001.zip]

Archive with 1 entries (1 files):
- biomolecules-4043221-Supplementary Materials.pdf
